# Supplementary material for: Exploring Ca2+ Dynamics in Myelinating Oligodendrocytes through rAAV-Mediated jGCaMP8s Expression in Developing Spinal Cord Organ Cultures
Source: eNeuro. 2024 Jun 3;11(6):ENEURO.0540-23.2024. doi: 10.1523/ENEURO.0540-23.2024 (PMC11151195; doi:10.1523/ENEURO.0540-23.2024)
Supplement: Table 1-1 — Download Table 1-1, XLS file. [file eneuro-11-ENEURO.0540-23.2024-s002.xls]

## Sheet: pAAV-MBP-jGCaMP8s-WPRE
cgttcggtgtgtttgataaggatggcaatggctacatcagtgcagcagagcttcgccacgtgatgacaaaccttggagag
aagttaacagatgaagaggttgatgaaatgatcagggaagcagacatcgatggggatggtcaggtaaactacgaagagtt
tgtacaaatgatgacagcgaagtaaaagcttatcgataatcaacctctggattacaaaatttgtgaaagattgactggta
ttcttaactatgttgctccttttacgctatgtggatacgctgctttaatgcctttgtatcatgctattgcttcccgtatg
gctttcattttctcctccttgtataaatcctggttgctgtctctttatgaggagttgtggcccgttgtcaggcaacgtgg
cgtggtgtgcactgtgtttgctgacgcaacccccactggttggggcattgccaccacctgtcagctcctttccgggactt
tcgctttccccctccctattgccacggcggaactcatcgccgcctgccttgcccgctgctggacaggggctcggctgttg
ggcactgacaattccgtggtgttgtcggggaaatcatcgtcctttccttggctgctcgcctgtgttgccacctggattct
gcgcgggacgtccttctgctacgtcccttcggccctcaatccagcggaccttccttcccgcggcctgctgccggctctgc
ggcctcttccgcgtcttcgccttcgccctcagacgagtcggatctccctttgggccgcctccccgcatcgataccgtcga
cctcgacccgggcggccgcttcgagcagacatgataagatacattgatgagtttggacaaaccacaactagaatgcagtg
aaaaaaatgctttatttgtgaaatttgtgatgctattgctttatttgtaaccattataagctgcaataaacaagttaaca
acaacaattgcattcattttatgtttcaggttcagggggagatgtgggaggttttttaaagcaagtaaaacctctacaaa
tgtggtaaaatcgataaggatcttcctagagcatggctacgtagataagtagcatggcgggttaatcattaactacaagg
aacccctagtgatggagttggccactccctctctgcgcgctcgctcgctcactgaggccgggcgaccaaaggtcgcccga
cgcccgggctttgcccgggcggcctcagtgagcgagcgagcgcgcagctgcattaatgaatcggccaacgcgcggggaga
ggcggtttgcgtattgggcgctcttccgcttcctcgctcactgactcgctgcgctcggtcgttcggctgcggcgagcggt
atcagctcactcaaaggcggtaatacggttatccacagaatcaggggataacgcaggaaagaacatgtgagcaaaaggcc
agcaaaaggccaggaaccgtaaaaaggccgcgttgctggcgtttttccataggctccgcccccctgacgagcatcacaaa
aatcgacgctcaagtcagaggtggcgaaacccgacaggactataaagataccaggcgtttccccctggaagctccctcgt
gcgctctcctgttccgaccctgccgcttaccggatacctgtccgcctttctcccttcgggaagcgtggcgctttctcata
gctcacgctgtaggtatctcagttcggtgtaggtcgttcgctccaagctgggctgtgtgcacgaaccccccgttcagccc
gaccgctgcgccttatccggtaactatcgtcttgagtccaacccggtaagacacgacttatcgccactggcagcagccac
tggtaacaggattagcagagcgaggtatgtaggcggtgctacagagttcttgaagtggtggcctaactacggctacacta
gaagaacagtatttggtatctgcgctctgctgaagccagttaccttcggaaaaagagttggtagctcttgatccggcaaa
caaaccaccgctggtagcggtggtttttttgtttgcaagcagcagattacgcgcagaaaaaaaggatctcaagaagatcc
tttgatcttttctacggggtctgacgctcagtggaacgaaaactcacgttaagggattttggtcatgagattatcaaaaa
ggatcttcacctagatccttttaaattaaaaatgaagttttaaatcaatctaaagtatatatgagtaaacttggtctgac
agttaccaatgcttaatcagtgaggcacctatctcagcgatctgtctatttcgttcatccatagttgcctgactccccgt
cgtgtagataactacgatacgggagggcttaccatctggccccagtgctgcaatgataccgcgagacccacgctcaccgg
ctccagatttatcagcaataaaccagccagccggaagggccgagcgcagaagtggtcctgcaactttatccgcctccatc
cagtctattaattgttgccgggaagctagagtaagtagttcgccagttaatagtttgcgcaacgttgttgccattgctac
aggcatcgtggtgtcacgctcgtcgtttggtatggcttcattcagctccggttcccaacgatcaaggcgagttacatgat
cccccatgttgtgcaaaaaagcggttagctccttcggtcctccgatcgttgtcagaagtaagttggccgcagtgttatca
ctcatggttatggcagcactgcataattctcttactgtcatgccatccgtaagatgcttttctgtgactggtgagtactc
aaccaagtcattctgagaatagtgtatgcggcgaccgagttgctcttgcccggcgtcaatacgggataataccgcgccac
atagcagaactttaaaagtgctcatcattggaaaacgttcttcggggcgaaaactctcaaggatcttaccgctgttgaga
tccagttcgatgtaacccactcgtgcacccaactgatcttcagcatcttttactttcaccagcgtttctgggtgagcaaa
aacaggaaggcaaaatgccgcaaaaaagggaataagggcgacacggaaatgttgaatactcatactcttcctttttcaat
attattgaagcatttatcagggttattgtctcatgagcggatacatatttgaatgtatttagaaaaataaacaaataggg
gttccgcgcacatttccccgaaaagtgccacctaaattgtaagcgttaatattttgttaaaattcgcgttaaatttttgt
taaatcagctcattttttaaccaataggccgaaatcggcaaaatcccttataaatcaaaagaatagaccgagatagggtt
gagtgttgttccagtttggaacaagagtccactattaaagaacgtggactccaacgtcaaagggcgaaaaaccgtctatc
agggcgatggcccactacgtgaaccatcaccctaatcaagttttttggggtcgaggtgccgtaaagcactaaatcggaac
cctaaagggagcccccgatttagagcttgacggggaaagccggcgaacgtggcgagaaaggaagggaagaaagcgaaagg
agcgggcgctagggcgctggcaagtgtagcggtcacgctgcgcgtaaccaccacacccgccgcgct

## Sheet: MBP-junction
GGAGGATGCCAACTCCATCACTAGGGGTTCCTTGTAGTTAATGATTAACCCGCCATGCTACTTATCTACGTAGCCATGCT
CTAGGAAGATCTCTGCAGAGGGCCCGAGCTCCTTCCTGCTTAGGCCGTGTCTGCTCTGTCAGTCTTTCCTCTGGCTCTAG
TCTGTCCATCTGCAGGGATAACCTCCCAAGGGCCCTCTTGTTGGCTGTTCACCTTCCGTCTGTCTTCATAGCCTCCTGAT
GAGAGAGCGCGCACACACAGGCTACCTGACTGATGTGTTGCTGCACTGTGGGGTCCAGTGACACAGCTGTGGAGGTCAGG
AACCCAGAATTAAGCTGTCTGGGAGCCACAAGTTTCAAGAGTCCATGCTATGGCTCCTACATGCAGGTGGTGCCAGCAGC
ATTCCTTGGTGTCCTGTGGCTGTGGTTGCATCTCTGACTCTCCTCCACCTATCACATTCCTTCTCCAGTACCAGGCCTCT
GTGTCTCAGTTTTCCTCTCTCACAAGATCCCTAGCTTCAGGATTGCACCCACCTCCACTAGCCATGAGCCCGTCCTCACT
GGATCACGTCTGCAAAGACTCTATTTCCAGTTAAAGTCACAGACACGGGCATAGAGAGGGGGATAGGATATGAAAATATC
AGTTGGGGGAGGGGCATTCAATTCTTAGCTCACATTTTCTTCATCCAATTTCCCCCACTAGAATGTAAGCTTTGAGAGAA
AAGGGACCAGATCTTATTCCTCACCGTGGCTTTAACACTTAGAGAAAATGCATCCCCTCTAATCAATAAGTCATCGACAG
TGGGTAGATGGAGGAACGGCAGTGCGTAGTAGGATGCGTGCAAGCATAGTCTCGTGCATGGGTGCATAGATCGCTGGGCA
GGTGGACAAGGTGGGGGTGGATAAAGAAGTGGGTAGATGATTGATGTTAGGTAAATATCACTGGGTGGACAGATGGGTGG
TAGGTGGATGGATGGTTAGAATAGTCAGAAGAGGGATGGATTGATAAGGTGAACAGATGATAAATGGGGAAGAC

## Sheet: jGCaMP8s-WPRE
CAGAAGAGGGATGGATTGTTAAGGTGAACCGATGATAAATGGGTGATAGACTGGAAGGGTTGTCAAAAGAGGATAAGGGA
AGTGTGAGCTAGCCGTATTTTTAAGGTCAGTAATAGAGTTGGGAGAAGAGGTTAAGTTACATCCATTTAAACCTCACACG
AAGCTGAGAGGGAATGGACTTGCTGCCGTTGGTGAGGAAAGCGTTGCATTTCCCGTGTGCTTGGTTGTGAAGTGCTCAGG
TCCCACATGAAGCAGTCAGGTTACTGCGGCTTACAGAGGAGCCAGATCCAAATGCCCCGAGTAAGCACGTCCCCGAGCCA
GAGGCCTCCAGCGGAATCCGGGAGAGGGATTGCTCAGTGCCCTGCTTCCCTGGACTGTAAGCTGCAGAAAGATGTGGGAA
GTCCTGTTCTCCACTGAGAACACTAAAAGCACCTTTTGTCAAACGACCGCTTCACATCTGGGGCTTGTGCACTGGTGGCC
TTTTAAACCAGAGACAACCCACAAGATACCTAACCTGCGGGGCTCTCTGGTACAGTGAGCAACTCAGGAAATGCTTTGGC
TTGATTGCTGTGGGCTCTCAGGCCATCGCCCTCTGGAGTGGTTCTTTTAATGAGAACCTGAAGATTGGCCCCTGAGCCAT
GTATACCAAGCAAGCTCAATCCAGGTTAGCTCCCTCTGGTTGGGGCAAGCTAACGTGCTCCTTGGGCCCCGCGCGTAACT
GTGCGTTTTATAGGAGACAGCTAGTTCAAGACCCCAGGAAGAAAGCGGCTTTGTCCCCCTCTAGGCCTCGTACAGGCCCA
CATTCATATCTCATTGTTGTTGCAGGGGAGGCAGATGCGATCCAGAACAATGGGACCTCGGCTGAGGACACGGCGGTGAC
AGACTCCAAGCACACAGCAGACCCAAAGAATAACTGGCAAGGCGCCCACCCAGCTGACCCAGGGAACCGCCCCCACTTGA
TCCGCCTCTTTTCCCGAGATGCCCCGGGAAGGGAGGACAACACCTTCAAAGACAGGCCCTCAGAGTCCGACGAGCTTCAG
ACCATCCAAGAAGACCCCACAGCAGCTTCCGGAAGCTCGAATAGGATCCACCCGCCACCATGCATCATCACCATCATCAC
ACGCGTCGCAAGAAGACCTTCAAGGAGGTGGCCACCGCCGTGAAGATCATCGCCCATGCTGATGGCCGAAGA
